# Supplementary material for: Loosely controlled experimental EEG datasets for higher-order cognitions in design and creativity tasks
Source: Data Brief. 2023 Dec 18;52:109981. doi: 10.1016/j.dib.2023.109981 (PMC10751819; doi:10.1016/j.dib.2023.109981)
Supplement: Supplementary file 1 [file mmc1.zip]

Archive with 4 entries (4 files):
- Revised - Figure 1 - Dataset A - 2.png
- Revised - Figure 1 - Dataset A.jpg
- Revised - Figure 2 - Dataset B - 2.png
- Revised - Figure 2 - Dataset B.jpg
